# Supplementary material for: A mutation in the brassinosteroid biosynthesis gene CpDWF5 disrupts vegetative and reproductive development and the salt stress response in squash (Cucurbita pepo)
Source: Hortic Res. 2024 Feb 23;11(4):uhae050. doi: 10.1093/hr/uhae050 (PMC11031414; doi:10.1093/hr/uhae050)
Supplement: Web_Material_uhae050 [file web_material_uhae050.zip]

Archive with 8 entries (8 files):
- Figure S1.pdf
- Figure S2.pdf
- Figure S3.pdf
- Figure S4.pdf
- Figure S5.pdf
- Table S1.docx
- Table S2.docx
- Table S3.docx
